# Supplementary material for: Gene Expression Profiles Reveal Distinct Mechanisms Driving Chronic Obstructive Pulmonary Disease Exacerbations
Source: Int J Mol Sci. 2025 Jan 13;26(2):627. doi: 10.3390/ijms26020627 (PMC11765561; doi:10.3390/ijms26020627)
Supplement: Supplementary file 1 [file ijms-26-00627-s001.zip › Table_S1.xlsx]

## Sheet: Hoja1
		Biological Process
Gene Name	Description	Exacerbated_M2	Exacerbated_M4_Unknown	Exacerbated_M4_Viral
AC010970.1	Long intergenic non-protein coding RNA	No Pathways Found	No Pathways Found	No Pathways Found
ANXA3	Annexin A3	neutrophil degranulation; neutrophil activation involved in immune response; phagocytosis; positive regulation of DNA-binding transcription factor activity; regulation of DNA-binding transcription factor activity; defense response to bacterium	neutrophil degranulation; neutrophil activation involved in immune response; regulation of DNA-binding transcription factor activity; positive regulation of DNA-binding transcription factor activity; phagocytosis; response to steroid hormone; defense response to bacterium; positive regulation of angiogenesis	neutrophil degranulation; neutrophil activation involved in immune response; defense response to bacterium; regulation of DNA-binding transcription factor activity; response to steroid hormone; positive regulation of DNA-binding transcription factor activity; response to glucocorticoid; response to corticosteroid
ARID4B	AT-rich interaction domain 4B	No Pathways Found	Sertoli cell development; histone modification; Sertoli cell differentiation; covalent chromatin modification	Sertoli cell development; Sertoli cell differentiation; reproductive structure development; reproductive system development
CLEC4E	C-type lectin domain family 4 member E	Fc receptor signaling pathway; positive regulation of response to biotic stimulus; immune response-activating cell surface receptor signaling pathway; Fc-gamma receptor signaling pathway; pattern recognition receptor signaling pathway; regulation of response to biotic stimulus; regulation of innate immune response; positive regulation of defense response; positive regulation of innate immune resp…	positive regulation of defense response; positive regulation of cytokine production; T cell activation; positive regulation of innate immune response; activation of innate immune response; pattern recognition receptor signaling pathway; positive regulation of response to biotic stimulus; regulation of innate immune response; regulation of response to biotic stimulus; T cell activation involved in…	positive regulation of defense response; regulation of innate immune response; positive regulation of cytokine production; pattern recognition receptor signaling pathway; defense response to bacterium; positive regulation of response to biotic stimulus; regulation of response to biotic stimulus; positive regulation of innate immune response; activation of innate immune response; regulation of pep…
DYNC1LI1	Dynein cytoplasmic 1 light intermediate chain 1	neutrophil degranulation; neutrophil activation involved in immune response; antigen processing and presentation of exogenous peptide antigen; antigen processing and presentation of exogenous antigen; antigen processing and presentation of peptide antigen; antigen processing and presentation; negative regulation of cell cycle process; regulation of spindle checkpoint; regulation of mitotic cell c…	neutrophil degranulation; neutrophil activation involved in immune response; antigen processing and presentation; antigen processing and presentation of peptide antigen via MHC class II; antigen processing and presentation of peptide or polysaccharide antigen via MHC class II; microtubule-based movement; Golgi vesicle transport; mitotic cell cycle checkpoint; cell cycle checkpoint; antigen proces…	neutrophil degranulation; neutrophil activation involved in immune response; chromosome segregation
ELP3	Elongator acetyltransferase complex subunit 3	No Pathways Found	No Pathways Found	No Pathways Found
FCGR2A	Fc fragment of IgG receptor IIa	neutrophil degranulation; neutrophil activation involved in immune response; Fc receptor signaling pathway; immune response-activating cell surface receptor signaling pathway; Fc-gamma receptor signaling pathway; phagocytosis; immune response-activating signal transduction; Fc receptor mediated stimulatory signaling pathway; immune response-regulating cell surface receptor signaling pathway invol…	neutrophil degranulation; neutrophil activation involved in immune response; phagocytosis; Fc receptor signaling pathway; Fc-gamma receptor signaling pathway; immune response-activating cell surface receptor signaling pathway; immune response-activating signal transduction; Fc receptor mediated stimulatory signaling pathway	neutrophil degranulation; neutrophil activation involved in immune response; Fc-gamma receptor signaling pathway
FKBP5	FK506 binding protein 5	No Pathways Found	No Pathways Found	No Pathways Found
FLOT2	Flotillin 2	regulation of postsynaptic membrane neurotransmitter receptor levels; T cell activation; positive regulation of NF-kappaB transcription factor activity; leukocyte cell-cell adhesion; regulation of cell-cell adhesion; positive regulation of DNA-binding transcription factor activity; protein localization to plasma membrane; regulation of T cell activation; membrane raft assembly; regulation of DNA-…	leukocyte cell-cell adhesion; positive regulation of leukocyte cell-cell adhesion; positive regulation of T cell activation; positive regulation of cell-cell adhesion; positive regulation of cell adhesion; T cell activation; regulation of leukocyte cell-cell adhesion; positive regulation of NF-kappaB transcription factor activity; regulation of T cell activation; regulation of DNA-binding transcr…	leukocyte cell-cell adhesion; positive regulation of NF-kappaB transcription factor activity; regulation of DNA-binding transcription factor activity; dendritic transport; axo-dendritic transport; regulation of leukocyte cell-cell adhesion; positive regulation of DNA-binding transcription factor activity; membrane raft assembly; T cell activation; positive regulation of leukocyte cell-cell adhesi…
GCA	Grancalcin	neutrophil degranulation; neutrophil activation involved in immune response; membrane fusion	neutrophil degranulation; neutrophil activation involved in immune response; membrane fusion	neutrophil degranulation; neutrophil activation involved in immune response
HCK	Hematopoietic cell kinase	Fc receptor signaling pathway; positive regulation of response to biotic stimulus; response to interferon-gamma; immune response-activating cell surface receptor signaling pathway; Fc-gamma receptor signaling pathway; phagocytosis; response to lipopolysaccharide; regulation of response to biotic stimulus; regulation of innate immune response; positive regulation of defense response; positive regu…	positive regulation of defense response; regulation of phagocytosis; regulation of inflammatory response; positive regulation of innate immune response; activation of innate immune response; response to lipopolysaccharide; positive regulation of response to biotic stimulus; regulation of DNA-binding transcription factor activity; regulation of innate immune response; response to molecule of bacte…	positive regulation of defense response; response to lipopolysaccharide; response to molecule of bacterial origin; regulation of innate immune response; positive regulation of response to biotic stimulus; regulation of response to biotic stimulus; cellular response to lipopolysaccharide; positive regulation of innate immune response; cellular response to molecule of bacterial origin; activation o…
HDLBP	High density lipoprotein binding protein	plasma lipoprotein particle clearance; regulation of plasma lipoprotein particle levels	steroid metabolic process	lipid transport
IFITM2	Interferon-induced transmembrane protein 2	response to type I interferon; regulation of viral genome replication; response to interferon-gamma; viral genome replication; response to interferon-beta; viral life cycle; negative regulation of viral genome replication; type I interferon signaling pathway; cellular response to type I interferon; negative regulation of viral process; defense response to virus; negative regulation of viral life …	interaction with host; response to virus; negative regulation of viral process; regulation of viral process	response to virus; defense response to virus; regulation of symbiotic process; regulation of viral process; viral genome replication; regulation of viral genome replication; response to interferon-alpha; interaction with host; viral life cycle; regulation of viral life cycle; negative regulation of viral process; negative regulation of viral genome replication; response to interferon-beta
JPT1	Jupiter microtubule-associated homolog 1	No Pathways Found	No Pathways Found	No Pathways Found
KCNJ2	Potassium inwardly-rectifying channel	monovalent inorganic cation homeostasis; cellular response to external stimulus; cellular monovalent inorganic cation homeostasis; response to mechanical stimulus; regulation of actin filament-based process; import into cell	cellular response to abiotic stimulus; cellular response to environmental stimulus; potassium ion homeostasis; monovalent inorganic cation homeostasis; potassium ion import across plasma membrane; import into cell; response to mechanical stimulus; cellular response to external stimulus	cellular response to external stimulus; relaxation of cardiac muscle; regulation of cation transmembrane transport; relaxation of muscle; cellular response to mechanical stimulus; cellular response to abiotic stimulus; cellular response to environmental stimulus
LUC7L2	LUC7-like protein 2	ribonucleoprotein complex assembly; ribonucleoprotein complex subunit organization	ribonucleoprotein complex subunit organization; ribonucleoprotein complex assembly; ribonucleoprotein complex biogenesis; RNA splicing, via transesterification reactions with bulged adenosine as nucleophile; mRNA splicing, via spliceosome; RNA splicing, via transesterification reactions; RNA splicing; spliceosomal complex assembly; mRNA splice site selection	ribonucleoprotein complex assembly; ribonucleoprotein complex subunit organization; RNA splicing, via transesterification reactions with bulged adenosine as nucleophile; mRNA splicing, via spliceosome; RNA splicing, via transesterification reactions; RNA splicing; ribonucleoprotein complex biogenesis; spliceosomal complex assembly; mRNA splice site selection
MAPKAP1	Mitogen-activated protein kinase associated protein 1	cellular response to chemical stress; Ras protein signal transduction; activation of protein kinase B activity; cellular response to oxidative stress; response to oxidative stress; regulation of cellular response to oxidative stress	cellular response to chemical stress; cellular response to oxidative stress; response to oxidative stress; regulation of cellular response to oxidative stress; regulation of response to oxidative stress	cellular response to chemical stress; cellular response to oxidative stress; regulation of cellular response to oxidative stress; regulation of response to oxidative stress; response to oxidative stress; TOR signaling
MATR3	Matrin 3	positive regulation of response to biotic stimulus; regulation of response to biotic stimulus; regulation of innate immune response; positive regulation of defense response; positive regulation of innate immune response; activation of innate immune response	positive regulation of defense response; positive regulation of innate immune response; activation of innate immune response; positive regulation of response to biotic stimulus; regulation of innate immune response; regulation of response to biotic stimulus; regulation of translation	positive regulation of defense response; regulation of innate immune response; positive regulation of response to biotic stimulus; regulation of response to biotic stimulus; positive regulation of innate immune response; activation of innate immune response
MED23	Mediator complex subunit 23	No Pathways Found	No Pathways Found	No Pathways Found
PRR13	Proline-rich protein 13	No Pathways Found	No Pathways Found	No Pathways Found
RAD23B	RAD23 homolog B	nucleotide-excision repair, DNA duplex unwinding; nucleotide-excision repair, DNA damage recognition; global genome nucleotide-excision repair; nucleotide-excision repair, preincision complex assembly; protein deubiquitination; DNA duplex unwinding; protein modification by small protein removal; DNA geometric change; DNA conformation change; proteasome-mediated ubiquitin-dependent protein catabol…	nucleotide-excision repair, DNA damage recognition; protein modification by small protein removal; regulation of proteasomal ubiquitin-dependent protein catabolic process; regulation of proteasomal protein catabolic process; nucleotide-excision repair; regulation of ubiquitin-dependent protein catabolic process; regulation of proteolysis involved in cellular protein catabolic process; protein deu…	response to interleukin-7; cellular response to interleukin-7; nucleotide-excision repair, DNA damage recognition; protein-DNA complex subunit organization; protein modification by small protein removal; nucleotide-excision repair, DNA duplex unwinding; protein deubiquitination; global genome nucleotide-excision repair; nucleotide-excision repair, preincision complex assembly; regulation of cellu…
RASGRP4	RAS guanyl-releasing protein 4	myeloid cell differentiation; Ras protein signal transduction	regulation of G protein-coupled receptor signaling pathway	myeloid cell differentiation
RBM47	RNA-binding motif protein 47	hematopoietic progenitor cell differentiation	No Pathways Found	No Pathways Found
RCBTB2	Regulator of chromosome condensation and BTB domain containing 2	No Pathways Found	No Pathways Found	No Pathways Found
RPS27A	Ribosomal protein S27a	viral gene expression; pattern recognition receptor signaling pathway; toll-like receptor signaling pathway; interleukin-1-mediated signaling pathway; viral life cycle; RNA catabolic process; establishment of protein localization to membrane; protein targeting to membrane; cellular response to interleukin-1; regulation of transcription from RNA polymerase II promoter in response to hypoxia; mRNA …	viral transcription; RNA catabolic process; mRNA catabolic process; establishment of protein localization to membrane; viral gene expression; nuclear-transcribed mRNA catabolic process; protein targeting to membrane; cotranslational protein targeting to membrane; protein targeting; nuclear-transcribed mRNA catabolic process, nonsense-mediated decay; protein targeting to ER; translational initiati…	nuclear-transcribed mRNA catabolic process, nonsense-mediated decay; SRP-dependent cotranslational protein targeting to membrane; cotranslational protein targeting to membrane; viral transcription; protein targeting to ER; establishment of protein localization to endoplasmic reticulum; translational initiation; viral gene expression; protein targeting to membrane; protein localization to endoplas…
S100A8	S100 calcium-binding protein A8	neutrophil degranulation; neutrophil activation involved in immune response; pattern recognition receptor signaling pathway; response to lipopolysaccharide; toll-like receptor signaling pathway; positive regulation of defense response; sequestering of metal ion; maintenance of location; regulation of peptidase activity; regulation of inflammatory response; response to molecule of bacterial origin…	neutrophil degranulation; neutrophil activation involved in immune response; leukocyte cell-cell adhesion; positive regulation of defense response; sequestering of metal ion; regulation of inflammatory response; intrinsic apoptotic signaling pathway; leukocyte aggregation; activation of cysteine-type endopeptidase activity involved in apoptotic process; regulation of cysteine-type endopeptidase a…	neutrophil degranulation; neutrophil activation involved in immune response; defense response to fungus; response to fungus; regulation of endopeptidase activity; positive regulation of defense response; regulation of peptidase activity; sequestering of metal ion; regulation of cysteine-type endopeptidase activity; response to lipopolysaccharide; response to molecule of bacterial origin; regulati…
S100A9	S100 calcium-binding protein A9	neutrophil degranulation; neutrophil activation involved in immune response; pattern recognition receptor signaling pathway; response to lipopolysaccharide; toll-like receptor signaling pathway; positive regulation of defense response; sequestering of metal ion; maintenance of location; regulation of peptidase activity; regulation of inflammatory response; response to molecule of bacterial origin…	neutrophil degranulation; neutrophil activation involved in immune response; leukocyte cell-cell adhesion; positive regulation of defense response; sequestering of metal ion; modulation of process of other organism; regulation of inflammatory response; intrinsic apoptotic signaling pathway; leukocyte aggregation; activation of cysteine-type endopeptidase activity involved in apoptotic process; re…	neutrophil degranulation; neutrophil activation involved in immune response; defense response to fungus; response to fungus; regulation of endopeptidase activity; positive regulation of defense response; regulation of peptidase activity; sequestering of metal ion; modulation of process of other organism; regulation of cysteine-type endopeptidase activity; response to lipopolysaccharide; response …
SH3GLB1	SH3 domain-containing protein L-binding protein 1	protein targeting; regulation of protein-containing complex assembly; regulation of macroautophagy; regulation of intracellular protein transport; regulation of intracellular transport; regulation of protein targeting; receptor metabolic process; endomembrane system organization; regulation of autophagy; positive regulation of protein-containing complex assembly; positive regulation of vacuole or…	regulation of autophagy; protein targeting; positive regulation of mitochondrion organization; regulation of plasma membrane organization; regulation of mitochondrion organization; positive regulation of cellular catabolic process; positive regulation of autophagy; regulation of macroautophagy; positive regulation of intracellular transport; positive regulation of intracellular protein transport;…	protein targeting; regulation of macroautophagy; regulation of mitochondrion organization; regulation of autophagy; positive regulation of mitochondrion organization; macroautophagy; positive regulation of macroautophagy; cellular response to external stimulus; regulation of establishment of protein localization to mitochondrion; positive regulation of vacuole organization; regulation of protein …
SRPK1	Serine/arginine-rich protein kinase 1	regulation of viral genome replication; viral genome replication; viral life cycle; negative regulation of viral genome replication; negative regulation of viral process; negative regulation of viral life cycle; regulation of viral life cycle; regulation of symbiotic process; regulation of viral process; regulation of mRNA metabolic process; positive regulation of viral genome replication; sperma…	ribonucleoprotein complex subunit organization; ribonucleoprotein complex assembly; ribonucleoprotein complex biogenesis; RNA splicing, via transesterification reactions with bulged adenosine as nucleophile; mRNA splicing, via spliceosome; RNA splicing, via transesterification reactions; RNA splicing; regulation of mRNA metabolic process; spliceosomal complex assembly; negative regulation of vira…	ribonucleoprotein complex assembly; ribonucleoprotein complex subunit organization; RNA splicing, via transesterification reactions with bulged adenosine as nucleophile; mRNA splicing, via spliceosome; RNA splicing, via transesterification reactions; RNA splicing; regulation of symbiotic process; ribonucleoprotein complex biogenesis; regulation of viral process; viral genome replication; spliceos…
STOM	Stomatin	neutrophil degranulation; neutrophil activation involved in immune response; regulation of viral genome replication; viral genome replication; viral life cycle; establishment of protein localization to membrane; protein targeting to membrane; regulation of viral life cycle; regulation of symbiotic process; protein targeting; regulation of viral process; positive regulation of viral genome replica…	neutrophil degranulation; neutrophil activation involved in immune response; establishment of protein localization to membrane; protein targeting to membrane; modulation of process of other organism; protein targeting; modulation of process of other organism involved in symbiotic interaction; interaction with symbiont; positive regulation of intracellular transport; positive regulation of intrace…	neutrophil degranulation; neutrophil activation involved in immune response; protein targeting to membrane; protein targeting; establishment of protein localization to membrane; modulation of process of other organism; interaction with symbiont; modulation of process of other organism involved in symbiotic interaction; regulation of symbiotic process; regulation of viral process; viral genome rep…
STXBP2	Syntaxin binding protein 2	neutrophil degranulation; neutrophil activation involved in immune response; response to interferon-gamma; platelet degranulation; cellular response to interferon-gamma; mast cell activation; regulation of mast cell activation; regulation of mast cell degranulation; regulation of mast cell activation involved in immune response; regulation of myeloid leukocyte mediated immunity; lysosome localiza…	neutrophil degranulation; neutrophil activation involved in immune response; regulation of exocytosis; lysosome localization; regulation of regulated secretory pathway; regulation of immune effector process; cell killing; establishment of organelle localization; vesicle docking involved in exocytosis; organelle localization by membrane tethering; regulation of leukocyte degranulation; membrane do…	neutrophil degranulation; neutrophil activation involved in immune response; cell killing; leukocyte mediated cytotoxicity; platelet degranulation; regulation of leukocyte degranulation; regulation of leukocyte mediated immunity; regulation of myeloid leukocyte mediated immunity; lysosome localization; regulation of mast cell degranulation; regulation of immune effector process; regulation of mas…
TLR8	Toll-like receptor 8	positive regulation of response to biotic stimulus; pattern recognition receptor signaling pathway; toll-like receptor signaling pathway; regulation of response to biotic stimulus; regulation of innate immune response; positive regulation of defense response; positive regulation of innate immune response; defense response to virus; response to virus; MyD88-dependent toll-like receptor signaling p…	positive regulation of defense response; positive regulation of cytokine production; positive regulation of innate immune response; positive regulation of interleukin-8 production; pattern recognition receptor signaling pathway; regulation of interleukin-8 production; positive regulation of response to biotic stimulus; regulation of innate immune response; regulation of response to biotic stimulu…	positive regulation of defense response; regulation of innate immune response; positive regulation of cytokine production; response to virus; pattern recognition receptor signaling pathway; positive regulation of interleukin-1 beta production; positive regulation of response to biotic stimulus; regulation of response to biotic stimulus; defense response to virus; positive regulation of innate imm…
TTN	Titin	platelet degranulation; response to muscle stretch; DNA conformation change; response to metal ion; response to calcium ion; response to mechanical stimulus; actin filament organization	positive regulation of protein transport; response to metal ion; positive regulation of establishment of protein localization; response to muscle stretch; positive regulation of secretion; protein secretion; establishment of protein localization to extracellular region; striated muscle cell differentiation; protein localization to extracellular region; response to mechanical stimulus; regulation …	platelet degranulation; response to metal ion; regulation of peptide secretion; response to muscle stretch; protein secretion; establishment of protein localization to extracellular region; protein localization to extracellular region; regulation of protein secretion; positive regulation of protein transport; positive regulation of establishment of protein localization; chromosome segregation
VPS72	Vacuolar protein sorting 72	protein-DNA complex subunit organization	stem cell population maintenance; maintenance of cell number	protein-DNA complex subunit organization; nucleosome organization
ZNF512	Zinc finger protein 512	No Pathways Found	No Pathways Found	No Pathways Found
Table_S1. Biological Process Associated with Genes Across Different Exacerbation States in COPD Patients
